# Supplementary material for: In Silico Assessment of Potential Geroprotectors: From Separate Endpoints to Complex Pharmacotherapeutic Effects
Source: Int J Mol Sci. 2025 Sep 11;26(18):8858. doi: 10.3390/ijms26188858 (PMC12470084; doi:10.3390/ijms26188858)
Supplement: Supplementary file 1 [file ijms-26-08858-s001.zip]

Archive with 1 entries (1 files):
- ijms-3835194-supplementary.pdf
